# Supplementary material for: FDX2, an iron-sulfur cluster assembly factor, is essential to prevent cellular senescence, apoptosis or ferroptosis of ovarian cancer cells
Source: J Biol Chem. 2024 Aug 14;300(9):107678. doi: 10.1016/j.jbc.2024.107678 (PMC11414659; doi:10.1016/j.jbc.2024.107678)
Supplement: Supporting information [file mmc2.xlsx]

## Sheet: Fig. 1
	Fig. 1A. JHOC5, Cumulative cell number (au)
	Days	Scramble #1	Scramble #2	FDX2 #1	FDX2 #2	Mock
	0	1	1	1	1	1
	1	1.75	1.75	1.75	1.75	1.75
	2	2	2	2	2	0.5
	3	2.75	2.75	2.75	2.75	0.25
	4	4.5	4.5	4.5	4.5	0.05
	5	6.25	6.25	6.25	6.25	0.025
	6	10	10	7.5	7.5
	7	12.5	12.5	7.5	10
	8	30	30	11.25	11.25
	10	67.5	60	12.5	15
	Fig. 1B. WB
	Fig. 1D. WB
	Fig. 1E. Confluence (%)
	days	+ Doxy		wo Doxy
		Mean	SD	Mean	SD
	3	4.1	0.7	4	0.2
	3.5	6.2	1.4	6	0.4
	4	8.7	1.7	7	0.4
	4.5	13.2	2.7	9	0.4
	4.66667	14.9	3.1	9	0.4
	5	17.5	3.6	10	0.6
	5.5	23	4.8	10	0.7
	5.75	25.9	4.5	10	0.6
	6	28.1	5.4	10	0.7
	6.5	37.6	6.9	11	1
	6.75	40.7	8.4	11	0.8
	7	44.5	9.3	11	0.7
	7.5	65.2	12.2	11	0.7
	7.75	76.5	12.6	11	0.7
	8	88	8.7	10	1
	8.5	98.2	2	10	1
	8.75	99.5	0.6	10	0.8
	9	99.7	0.5	9	0.6
	9.5	100	0	8	0.5
	9.75	100	0	8	0.5
	10	100	0	8	0.4
	Fig. 1G.
		+ Doxy			wo Doxy				P-value
	GDF15	-4.42615	-4.602	-4.83333	0.813659	0.666862	0.725922	0.909309	< 0.0001
	IGFBP1	-2.654	-2.654	-2.83458	0.789914	0.667924	0.758379	0.616085	< 0.0001
	CXCL16	-0.87578	-2.61275	-1.61275	0.530212	0.502732	0.756488	0.502732	0.0031
	IL1B	-1.44361	-2.76553	-0.59561	0.878321	0.482393	-0.180572	0.758027	0.0175
	SERPINE1	-1.01436	-0.528928	-2.33628	0.248679	0.985645	0.248679	0.364156	0.0168
	IL6	-0.929472	-0.966162	-1.03328	0.360131	0.309568	0.501987	0.618801	< 0.0001
	IL1A	-0.804011	-0.965802	-0.789995	0.463086	0.289377	0.44028	0.464061	< 0.0001
	CCL20	-0.599176	-1.23502	-0.847997	0.477322	0.218346	0.400824	0.569161	0.0007
	IL18	-0.443121	-0.584367	-0.482269	0.268583	0.137683	0.272382	0.453266	0.0002
	Fig. 1H. WB
	Fig. 1I. WB

## Sheet: Fig.2
	Fig. 2A.
	All	-5.81	-5.1	-4.9	-4.76	-4.76	-4.68	-4.42	-4.38	-4.35	-4.3	-4.19	-4.18	-4.1	-4.07	-3.94	-3.91	-3.89	-3.79	-3.75	-3.72	-3.62	-3.62	-3.62	-3.61	-3.6	-3.6	-3.58	-3.54	-3.53	-3.52	-3.49	-3.48	-3.47	-3.47	-3.46	-3.45	-3.44	-3.44	-3.44	-3.43	-3.37	-3.36	-3.36	-3.35	-3.31	-3.27	-3.2	-3.19
	Fe-S proteins	-0.66	-3.13	-3.05	-2.92	-2.68	-2.58	-2.46	-1.25	-1.89	-1.5	-1	-2.82	-2.62	-2.46	-2.31	-2.1	-1.93	-1.66	-1.2	-1.14	-0.83	-0.31	-2.61	-0.11	-1.87	0.76	-2.3	-1.7	-2.41	-2.04	1.56	0.31	-0.6	-0.39	-0.51	-0.48	-0.46	-1.84	-0.56	-0.4	-0.39	0.09
	Fe-S/Fe-S-P asembly	-4.76	-0.07	-0.07	0.19	1.38	0	-0.15	0.54	-1.35	-1.3	-0.55	-0.28	-0.87	-0.04	-0.61	-0.24	-0.06	-0.42	0.18
	p < 0.0001 (All vs Fe-S-proteins); p = 0.0865 (All vs Fe-S/Fe-S-P assembly)
	Fig. 2B.
	DNA repair	7
	DNA replication	2
	ETC/TCA	9
	Heme	1
	Iron regulation	1
	Lipoylation	2
	Mitosis	1
	tRNA	1
	Fig. 2C.
	Rank	Log2 [FC]	Protein	Class
	1	-3.13	POLE2	DDR
	2	-3.05	MUTYH	DDR
	3	-2.92	NTHL1	DDR
	4	-2.82	NDUFS8	ETC/TCA
	5	-2.68	POLD1	DDR
	6	-2.62	SDHB	ETC/TCA
	7	-2.61	FECH	Heme
	8	-2.58	DDX11	DDR
	9	-2.46	NDUFS7	ETC/TCA
	10	-2.46	DNA2	DDR
	11	-2.41	FDX1	Lipoylation
	12	-2.31	NDUFS1	ETC/TCA
	13	-2.3	LIAS	Lipoylation
	14	-2.22	REXO5	Others
	15	-2.1	NDUFV2	ETC/TCA
	16	-2.04	PPAT	Others
	17	-1.93	NDUFV1	ETC/TCA
	18	-1.89	PRIM2	DNA replication
	19	-1.87	CISD3	Iron metabolism
	20	-1.84	CDK5RAP1	tRNA
	21	-1.7	KIF4A	Mitosis
	22	-1.66	UQCRFS1	ETC/TCA
	23	-1.5	POLA1	DNA replication
	24	-1.25	ERCC2	DDR
	25	-1.2	ETFDH	ETC/TCA
	26	-1.14	SDHA	ETC/TCA
	27	-1	RTEL1	DNA replication
	28	-0.83	ACO2	ETC/TCA
	29	-0.66	CISD2	Autophagy/ER
	30	-0.6	ELP3	Others
	31	-0.56	CDKAL1	tRNA
	32	-0.51	DPH1	Others
	33	-0.48	DPH2	Others
	34	-0.46	ABCE1	Others
	35	-0.4	TYW1	tRNA
	36	-0.39	CPSF4	Others
	37	-0.39	CDK5RAP2	tRNA
	38	-0.31	CISD1	ETC/TCA
	39	-0.11	RSAD1	Heme
	40	0.02	CDK5RAP3	Others
	41	0.09	CTU1	tRNA
	42	0.31	GLRX2	Others
	43	0.76	ACO1	Iron metabolism
	44	1.56	XDH	Others
	Fig. 2D.
	DNA repair	ENA replication	ETC/TCA	Translation	tRNA
	-3.13	-1.89	-2.82	-0.51	-1.84
	-3.05	-1.5	-2.62	-0.48	-0.56
	-2.92	-1	-2.46	-0.46	-0.4
	-2.68		-2.31		-0.39
	-2.58		-2.1		0.09
	-2.46		-1.93
	-1.25		-1.66
			-1.2
			-1.14
			-0.83
			-0.31
	Fig. 2E. Mitochondrial depolarization
	+ Doxy	wo Doxy
	1.032	8.522
	1.099	9.364
	1.014	7.995
	1.378	8.34
	1.324	10.333
	1.253	9.986
	p < 0.0001
	Fig. 2F. Suc/Fum
	+ Doxy	wo Doxy
	2.122	4.876
	2.278	4.932
	1.746	4.975
	1.713	3.313
	p = 0.001
	Fig. 2G. Adenylate, Energy charge				Fig. 2G. Guanylate, Energy charge
	+ Doxy	wo Doxy			+ Doxy	wo Doxy
	0.75	0.558			0.679	0.543
	0.835	0.533			0.759	0.545
	0.807	0.665			0.77	0.643
	0.853	0.775			0.829	0.731
	p = 0.0245				p = 0.0389
	Fig. 2H. Ferro Orange
	+ Doxy	wo Doxy
	119	126
	120	131
	121	138
	117	143
	116	142
	114	140
	113	136
	139	141
	p = 0.0003
	Fig. 2I. CellROX Green
	+ Doxy	wo Doxy
	333	352
	303	351
	327	323
	305	335
	296	336
	324	343
	330	351
	335	364
	p = 0.003
	Fig. 2J. GSH, (µmol/g-protein)				Fig. 2J. GSSG, (µmol/g-protein)
	+ Doxy	wo Doxy			+ Doxy	wo Doxy
	24	17			6.7	5.9
	38	6.4			8.4	12
	42	8.8			4	7.3
	43	26			5	5.4
	p = 0.012				p = 0.3988
[truncated: 5,000 more columns]

## Sheet: Fig. 3
	Fig. 3B. WB
	Fig. 3C. Mitochondrial depolarization
	+ Doxy	wo Doxy
	1.179	2.773
	1.146	2.846
	1.141	2.407
	p = 0.0004
	Fig. 3D				Fig. 3E
	Ferro Orange (au)				CellROX Green (au)
		+ Doxy	wo Doxy			+ Doxy	wo Doxy
	1	49	207		1	265	299
	2	112	173		2	81	286
	3	85	124		3	204	472
	4	127	160		4	294	437
	5		141		5	137	452
	6		118		6	265	490
	Ave	93.25	153.833		Ave	207.667	406
	p = 0.0238				p = 0.0027
	Fig. 3G. Cell number (% relative to CTRL)
	TP53WT	TP53KO
	8.0609	4.09357
	8.30721	4.06786
	8.0833	4.06786
	8.24004	3.52805
	p < 0.0001
	Fig. 3H. Dead cells (%)
	TP53WT (+ Doxy)	TP53WT (wo Doxy)	TP53KO (+ Doxy)	TP53KO (wo Doxy)
	11.9	14.6	7.8	73
	9.4	14.7	6.2	71.8
	9.4	14.2	5.3	68.1
	9.1	14.3	5	70.5
	8.4	10.7	4.8	70.3
	9	11.3	5.5	65.6
	10.2	11.5	6.3	66.4
	8.5	9.7	7.6	70
	p < 0.0001 (TP53WT vs TP53KO, wo Doxy); p < 0.0001 (TP53KO/+ Doxy vs TP53KO/wo Doxy)
	Fig. 3I. WB
	Fig. 3J. Rel cell number
	TP53WT (CTRL)	TP53WT (CASPi)		TP53KO (CTRL)	TP53KO (CASPi)
	1.4604	1.11094		1.05331	2.11945
	0.98151	0.955624		0.816387	1.88253
	1.08505	0.826194		0.828233	1.85291
	1.04622	1.11094		1.17769	1.82922
	0.916795	1.47334		1.25469	2.6229
	0.72265	1.35686		0.774926	1.99506
	0.787365	1.22743		1.09477	2.08983
	p = 0.2463			p < 0.0001

## Sheet: Fig.4
	Fig. 4C
	TP53:	WT	WT	KO	KO
	Doxy:	+	-	+	-
	1	5.3725	11.075	4.7025	8.7675
	2	3.63363	9.67868	3.88589	9.01201
	3	3.60784	7.1634	3.88889	7.82026
	Ave	4.20466	9.30569	4.15909	8.53326
	p = 0.0033 (TP53WT, + Doxy vs wo Doxy); p = 0.0083 (TP53KO, + Doxy vs wo Doxy)
	Fig. 4D
	TP53WT
	Rel cell number (%)
		ML-162	1	2	3	4	5	6	7	Ave	P-value
	+ Doxy	0	97.8	94.9	93.2	91.2	93.1	95.4	92.7	94.0429
		100	97.3	96.7	94.4	90.7	90.5	94.2	93.6	93.9143
		300	79	79.9	78	77.6	78.9	79.6	78.3	78.7571
		1000	31.6	37.6	42	35	36.8	31.4	23.1	33.9286
	wo Doxy	0	108.3	106.8	97.6	102.4	103.9	100.4	98.4	102.543	0.0004
		100	68.8	84.3	87.9	77	72.5	73.1	71.3	76.4143	< 0.0001
		300	57.1	67.9	54.7	60.1	56.2	60.1	47.2	57.6143	< 0.0001
		1000	13.9	26.6	24.6	15.4	16.4	14.6	15.1	18.0857	0.0002
		(nM)
	TP53KO
	Rel cell number (%)
		ML-162	1	2	3	4	5	6	7	Ave	P-value
	+ Doxy	0	101.6	95	91.5	92.8	90.4	92.5	91.4	93.6
		100	92.6	91.8	86.6	80.5	86.8	84.1	85.2	86.8
		300	52.6	56.6	60.2	61.9	61.3	54.5	47.5	56.3714
		1000	9.6	17.5	18.2	21.4	19.6	13.7	7.6	15.3714
	wo Doxy	0	98.8	109	103.8	110.8	87.3	93.6	103	100.9	0.0573
		100	45	44.4	55.9	45	33.2	30.6	27.2	40.1857	< 0.0001
		300	22	18.3	19.1	22	10.7	13.9	16.7	17.5286	< 0.0001
		1000	5.5	6.5	3.9	7.8	6.3	6.8	5.5	6.04286	0.0006
		(nM)
	Fig. 4E
	TP53WT
	Rel cell number (%)
		iFSP1	1	2	3	4	5	6	7	Ave	P-value
	+ Doxy	0	90.5	93.8	94.3	90.2	98.3	92.1	95.3	93.5
		3	83.4	86.4	90.5	84.7	82.1	80.9	89	85.2857
		10	50.7	62.9	64.5	62.1	69.5	56.4	68	62.0143
		30	2.8	2.7	3.9	3	4.2	2.4	1.6	2.94286
	wo Doxy	0	95.4	101	96.2	99.1	97.6	108.6	107.7	100.8	0.0079
		3	83.2	93.7	82.2	75.8	87.6	75.1	67.8	80.7714	0.2247
		10	37.4	28.4	35.7	22	19.8	27.4	38.4	29.8714	< 0.0001
		30	6.4	5.9	6.6	9.1	8.6	15.2	13.2	9.28571	0.0007
		(uM)
	TP53KO
	Rel cell number (%)
		iFSP1	1	2	3	4	5	6	7	Ave	P-value
	+ Doxy	0	94.8	94.3	88.5	88.9	91.7	95	96.6	92.8286
		3	83.6	88.4	84.9	87.1	85.6	84.8	90.1	86.3571
		10	47.1	56.1	58.3	63.6	63.7	51.4	59.4	57.0857
		30	3	3.2	4	4.8	2.9	4.4	4.9	3.88571
	wo Doxy	0	90.8	90.1	92.1	90.6	94	108.6	106	96.0286	0.3367
		3	66.5	68.6	73.6	70.4	60.2	40.3	36.9	59.5	0.0005
		10	15.7	14.4	11.5	12.8	9.2	8.1	8.6	11.4714	< 0.0001
		30	3.7	1.8	1.3	2.1	1.6	2.4	1.8	2.1	0.0016
		(uM)
	Fig. 4F
	TP53WT
	Rel cell number (%)
		CTRL			Fer-1
	ML/iFSP	Vehicle	Comb 1	Comb 2	Vehicle	Comb 1	Comb 2
	1	97.1	34.7	23.8	101.3	114	109.8
	2	96.5	30.1	19.4	106.9	111.6	110.6
	3	101.4	25.4	18.5	107.4	112.8	114.7
	4	100.1	28.6	19.3	107.9	111.6	109.8
	5	100	30.7	26	106.3	105.8	110.5
	6	101.1	32.8	28.1	110.9	113.7	111.9
	7	103.8	29.6	26.5	106.4	113.2	110.3
	Ave	100	30.2714	23.0857	106.729	111.814	111.086
	p < 0.0001 (CTRL vs Fer-1, Comb 1); p < 0.0001 (CTRL vs Fer-1, Comb 2)
	TP53KO
	Rel cell number (%)
		CTRL			Fer-1
	ML/iFSP	Vehicle	Comb 1	Comb 2	Vehicle	Comb 1	Comb 2
	1	101.8	7.7	6.5	106.2	121.8	117.1
	2	93.2	1.8	4.7	104.4	113	117.7
	3	103.2	0.9	5.9	103.8	116.2	108.6
	4	103.2	1.5	5	108	115.3	116.2
	5	91.4	1.2	4.4	106.2	118.3	131.3
	6	100.6	2.1	3.2	115.9	146.3	161.1
	7	106.5	1.8	6.2	137.8	156.9	138.6
	Ave	99.9857	2.42857	5.12857	111.757	126.829	127.229
	p < 0.0001 (CTRL vs Fer-1, Comb 1); p < 0.0001 (CTRL vs Fer-1, Comb 2)

## Sheet: Fig. S1
	Fig. S1A.
		Homdel	Amp	Structual variant	Mutated
	Ovarian Cancer	0.7	11.9
	Ovarian Epithelial Tumor	0.2	7.4		0.2
	Lung Cancer		5.1		4
	Endometrial Cancer	0.2	4.1	0.2	0.6
	Sarcoma		4.7
	Uterine Endometrioid Carcinoma		4.2
	Adrenocortical Carcinoma		1.9		1
	Pleural Mesothelioma		2.3
	Invasive Breast Carcinoma		2.3
	Pancreatic Cancer	0.2	1.9	0.1	0.1
	Bladder Cancer		0.8		1.3
	Salivary Gland Cancer	1.2	0.8
	Bone Cancer		1.9
	Cervical Cancer	0.6	1.2
	Breast Cancer	0.3	1.4
	Melanoma	0.2	0.4	0.1	0.9
	Esophagogastric Cancer	0.5	1		0.1
	Glioblastoma		1.3		0.2
	Ocular Melanoma		1.3
	Head and Neck Cancer	0.4	0.5		0.2
	Skin Cancer, Non-Melanoma				1.1
	Soft Tissue Sarcoma	0.4	0.7
	B-Lymphoblastic Leukemia/Lymphoma	0.6	0.4
	Glioma		0.8		0.2
	Mature B-cell lymphoma		1
	Colorectal Cancer	0.2	0.3		0.4
	Prostate Cancer	0.2	0.6
	Meningioma	0.8
	Non-Small Cell Lung Cancer	0.2	0.3		0.4
	Hepatobiliary Cancer	0.2	0.4	0	0.2
	Salivary Cancer	0.3	0.2
	Leukemia		0.4		0.1
	Renal Clear Cell Carcinoma	0.2
	Renal Cell Carcinoma		0.1
	Fig. S1B.
	Pan-cancer	-0.749335	-0.619301	-0.94772	-1.04908	-1.10209	-0.942289	-0.697601	-1.14794	-1.38356	-0.805503	-1.30855	-0.943839	-0.459684	-0.642693	-0.80643	-0.201236	-0.930476	-0.641296	-0.818899	-0.899874	-0.797744	-0.731353	-0.729067	-0.699859	-1.04923	-0.54164	-0.426202	-1.12984	-0.741844	-0.926965	-0.947422	-0.501165	-0.555568	-0.870897	-0.99827	-0.616628	-1.16681	-1.22381	-0.404069	-0.444487	-1.0014	-0.381858	-0.981226	-0.645478	-0.836065	-0.971997	-1.12126	-0.951178
	OVC	-0.663978	-0.664063	-0.744277	-0.856157	-0.527066	-0.666926	-0.704254	-0.717163	-0.838554	-1.03957	-0.862657	-0.782084	-0.598441	-1.15537	-0.680318	-0.769213	-0.849197	-1.33052	-0.345315	-1.05994	-1.10479	-1.19476	-1.4841	-0.853302	-1.15044	-0.898087	-0.912488	-0.795663	-1.17128	-0.85723	-0.973793	-0.804629	-0.728637	-0.850938	-0.796754	-0.73428	-0.633859	-1.1103	-1.85503	-0.858655	-0.755294	-0.866966	-1.06804	-0.372345	-0.819699	-0.898112	-1.18107	-0.742119
	p = 0.0114
	Fig. S1C.
	Pan-OVC	-0.663978	-0.664063	-0.744277	-0.856157	-0.527066	-0.666926	-0.704254	-0.717163	-0.838554	-1.03957	-0.862657	-0.782084	-0.598441	-1.15537	-0.680318	-0.769213	-0.849197	-1.33052	-0.345315	-1.05994	-1.10479	-1.19476	-1.4841	-0.853302	-1.15044	-0.898087	-0.912488	-0.795663	-1.17128	-0.85723	-0.973793	-0.804629	-0.728637	-0.850938	-0.796754	-0.73428	-0.633859	-1.1103	-1.85503	-0.858655	-0.755294	-0.866966	-1.06804	-0.372345	-0.819699	-0.898112	-1.18107	-0.742119
	HGSC	-0.849197	-1.33052	-0.345315	-1.05994	-1.10479	-1.19476	-1.4841	-0.853302	-1.15044	-0.898087	-0.912488	-0.795663	-1.17128	-0.85723	-0.973793	-0.804629	-0.728637	-0.850938	-0.796754
	CCC	-0.664063	-0.744277	-0.856157	-0.527066	-0.666926	-0.704254	-0.717163	-0.838554	-1.15773
	Endometrioid	-1.03957	-0.862657	-0.782084	-0.598441	-1.15537	-0.680318	-0.769213	-0.788292
	Mucinous	-1.85503	-0.858655	-0.887539	-0.584292
	Fig. S1D.
	Rank	1	2	3	4	5	6	7	8	9	10	11	12	13	14	15	16	17	18	19	20	21	22	23	24	25	26	27	28	29	30	31	32	33	34	35	36		37	38	39	40	41	42	43	44	45	46	47
	Log2(TPM+1)	6.46058	6.29939	6.01525	5.87603	5.62293	5.58286	5.58135	5.54473	5.54257	5.4489	5.39541	5.36737	5.30268	5.24755	5.23343	5.22381	5.20281	5.17513	5.14323	5.13093	5.05355	5.01614	4.99548	4.98596	4.98596	4.97865	4.97774	4.97728	4.89869	4.88655	4.85997	4.85898	4.85748	4.83289	4.80219	4.79753	4.774	4.77083	4.73715	4.66164	4.63981	4.63981	4.6241	4.58736	4.58676	4.58436	4.53916	4.51728
	Cell line name	UWB1289	OVSAHO	PEO1	OVCAR4	COV504	OVK18	SNU119	OVCAR8	EFO21	PEO4	OAW42	NZOV9	OAW28	OC316	COV413A	JHOC5	OVKATE	CAOV3	CAOV4	OCIP5X	PEA1	TO14	JHOS2	OCIC4P	TOV21G	JHOS4	COV318	SNU251	RMGI	NIHOVCAR3	BIN67	JHOM2B	OVCAR5	OVTOKO	OV17R	OELE	HCT116	OVISE	ES2	ONCODG1	PA1	OCIC5X	SKOV3	MCAS	IGROV1	SNU840	OC314	RMUGS
	Fig. S1E.
	Rank	1	2	3	4	5	6	7	8	9	10	11	12	13	14	15	16	17	18	19	20	21	22	23	24	25	26	27	28	29	30	31	32	33	34	35	36	37	38	39	40	41	42	43	44	45	46	47	48
	Log2FC	-1.8941	-1.50114	-1.33039	-1.17097	-1.16258	-1.15349	-1.1527	-1.14607	-1.14169	-1.12689	-1.10605	-1.10272	-1.05711	-1.0549	-0.966572	-0.937656	-0.931821	-0.913896	-0.91044	-0.893383	-0.880475	-0.8678	-0.866978	-0.856901	-0.854523	-0.853231	-0.849623	-0.845474	-0.845396	-0.844077	-0.824166	-0.823143	-0.813429	-0.790627	-0.788299	-0.786622	-0.760775	-0.75489	-0.752055	-0.725611	-0.721764	-0.715915	-0.707603	-0.702994	-0.69225	-0.684962	-0.657439	-0.652861
	Cell line name	JHOM-1	COV362	ONCO-DG-1	SNU-840	JHOS-4	OC 314	EFO-27	TYK-nu	COV318	JHOS-2	IGROV1	OAW28	UWB1.289	OCI-C4P	PEO4	Caov-3	SNU-8	59M	PEO1	RMUG-S	COV413A	OCI-P5x	TOV-112D	OVCAR-8	COV644	OVISE	ES-2	Hey	NIHOVCAR3	OV-90	SK-OV-3	COV504	OAW42	OVMIU	KURAMOCHI	OC 316	JHOC-5	COV434	NZOV9	RMG-I	Hey-A8	OVCAR-5	TO14	TOV-21G	OVTOKO	OVK18	DOV13	EFO-21
[truncated: 1,022 more columns]

## Sheet: Fig. S2
	Fig. S2A. WB
	Fig. S2B. Confluence (%)
	days	+ Doxy		wo Doxy
		Mean	SD	Mean	SD
	3	3.64682	0.752613	4.38986	0.712066
	2.25	4.81098	1.19721	5.55845	0.802296
	3.5	5.84752	1.4581	6.73458	1.03736
	3.75	7.0635	1.70629	8.23508	1.24762
	4	8.27818	2.32813	9.63963	1.69515
	4.25	10.0552	2.967	11.4039	1.86953
	4.5	11.7261	2.57829	13.3215	2.05708
	4.75	13.8404	3.26363	15.6517	2.61165
	5	16.3251	3.96955	18.3626	3.1779
	5.25	19.4728	4.69771	21.619	3.81879
		16.856	4.33349	18.2895	3.96172
	5.75	26.6875	6.71717	29.4872	5.21433
	6	32.5519	7.66491	35.6982	7.05203
	6.25	39.4066	9.45397	42.4748	7.95382
	6.5	46.4762	10.9062	48.3393	9.09665
	6.75	53.7172	12.0747	58.5091	9.86597
	7	64.5709	12.7376	69.2343	10.47
	7.25	75.9806	13.0428	80.54	11.0467
	7.5	87.3654	11.3255	89.7884	8.88398
	7.75	93.4292	7.15832	95.8825	4.97689
	8	97.3719	3.70459	98.8734	1.98958
	8.25	99.4551	0.927834	99.7883	0.635175
	8.5	99.9911	0.0268631	100	0
	8.75	100	0	100	0
	9	100	0	100	0
	9.25	100	0	100	0
	9.5	100	0	100	0
	9.75	100	0	100	0
	Fig. S2E.
	+ Doxy	0.370187	0.32706	7.18977	0.36805	0.317748	0	0	0.481392	0.001198	0.407739	0.209075	0	1.02533	4.86966	0	3.32594	4.03059	0.075888	0.016558	0.684884	0.26895	6.77787	2.68949	1.94355	0.09996	2.57387	0.05118	0	0	0.800738	0	0.354376	0.272727	0.000159	0.814822	0.812117	0	0.586345	2.53877	0.431964	0.000411	0	3.05822	2.50818	1.37874	3.93086	0.000162	0.056667
	wo Doxy	6.50248	6.94756	0	0.457505	0.004996	0.018834	6.27759	6.47332	0.129991	0	6.55319	3.54273	0.172427	2.34625	1.26311	19.4759	0.062562	0.748877	0.60228	4.51342	9.6166	8.22913	10.1276	1.09356	0.423426	8.10918	7.12938	5.98936	2.73947	0.915796	0.374034	11.6667	0.283515	1.20027	3.3095	0.541994	1.60784	1.22797	16.5	0.175709	4.80761	11.4324	1.12271	2.34682	12.097	2.32159	2.2605	22.7205
	p < 0.0001
	Fig. S2F. WB
	Fig. S2G. A2780, Cumulative cell number (au)
	Days	Scramble #1	Scramble #2	FDX2 #1	FDX2 #2	mock
	0	1	1	1	1	1
	2	8	6	8	7	2.5
	5	27	21	15	9	0.2
	7	129.6	84	45	21.6
	9	648	336	144	64.8
	Fig. S2H. WB
	Fig. S2I.
	Rank	1	2	3	4	5	6	7	8	9	10	11	12	13	14	15	16	17	18	19	20	21	22	23	24	25	26	27	28	29	30	31	32	33	34	35	36	37	38	39	40	41	42	43	44	45	46	47	48
	Log2FC	-1.8941	-1.71511	-1.62737	-1.59392	-1.5831	-1.56118	-1.55769	-1.54413	-1.53895	-1.50114	-1.49403	-1.43253	-1.43097	-1.41314	-1.41268	-1.40285	-1.39795	-1.39033	-1.37768	-1.36384	-1.34974	-1.34319	-1.34073	-1.33228	-1.33039	-1.31868	-1.3093	-1.29919	-1.29735	-1.28901	-1.28801	-1.28787	-1.28743	-1.2838	-1.2745	-1.27409	-1.27307	-1.27013	-1.26167	-1.26042	-1.2592	-1.25657	-1.25331	-1.25214	-1.24024	-1.24022	-1.2402	-1.23899
	Note	OVC	-	-	-	-	-	-	-	-	OVC	-	-	-	-	-	-	-	-	-	-	-	-	-	-	OVC	-	-	-	-	-	-	-	-	-	-	-	-	-	-	-	-	-	-	-	-	-	-	-
	Fig. S2J. WB
	Fig. S2K. WB
[truncated: 1,006 more columns]

## Sheet: Fig. S3
	Fig. S3A.
	Gene Symbol	PIPOX	CDCA7L	CDCA7	FDX2	SUOX	NEIL3	WDR76	CDC6	CDCA2	DEPDC1	CDCA8	ZNF12	EXO1	NUSAP1	PCLAF	DONSON	CCNA2	CDT1	RNF168	ZNF724	TCF19	TCEANC2	ASPM	HIF1A	PIMREG	SGO2	MCM9	CCNB1	AKIRIN2	KIF18B	ECT2	SAPCD2	ZFPM2	MIS18A	ORC6	CLSPN	CENPW	DMGDH	CDCA5	KIF20A	PHF19	CCNB2	NETO2	CASP8AP2	TPX2	FGFR4	ASF1B	CCNF
	(p value)^-1	2897.41	3093.5	376.253	1542.27	1187.44	49.0433	18.8669	1314.71	25.6035	105938	11.7379	14.314	279.724	20.3381	15.2433	14.3456	22.2587	2018.65	81.4535	16.2372	392.609	43.5001	26.3834	440.139	12.7609	27.1588	319.029	11.885	25666.1	23.55	261	43.0289	22.9161	12.6087	10.0212	10.7619	60.8177	21.9538	10.278	100.921	7.44159	10.7075	879.914	39.6588	31.8427	12.6917	22.5294	1724.77
	Log2[FC]	-5.81291	-5.09548	-4.90459	-4.7609	-4.757	-4.67503	-4.42302	-4.3827	-4.35481	-4.30213	-4.18532	-4.18459	-4.09897	-4.06583	-3.94364	-3.90595	-3.89033	-3.79432	-3.75078	-3.72275	-3.62355	-3.62014	-3.61634	-3.60852	-3.60365	-3.59723	-3.58097	-3.53711	-3.5312	-3.51694	-3.49031	-3.47607	-3.47319	-3.46784	-3.45857	-3.446	-3.44249	-3.43994	-3.43854	-3.43181	-3.36719	-3.3614	-3.36121	-3.34632	-3.31087	-3.27095	-3.19962	-3.18759
	Note	-	-	-	FDX2	-	-	-	-	-	-	-	-	-	-	-	-	-	-	-	-	-	-	-	-	-	-	-	-	-	-	-	-	-	-	-	-	-	-	-	-	-	-	-	-	-	-	-	-
	Fig. S3B. JESS, WB
	Fig. S3C.
		mRNA	Protein	Class
	CISD2	0.072	-0.66	Autophagy/ER
	POLE2	-1.384	-3.13	DNA repair
	MUTYH	-0.517	-3.05	DNA repair
	NTHL1	-0.587	-2.92	DNA repair
	POLD1	-1.358	-2.68	DNA repair
	DDX11	1.984	-2.58	DNA repair
	DNA2	-0.792	-2.46	DNA repair
	ERCC2	0.085	-1.25	DNA repair
	PRIM2	-0.866	-1.89	DNA replication
	POLA1	-1.012	-1.5	DNA replication
	RTEL1	0.131	-1	DNA replication
	NDUFS8	-0.241	-2.82	ETC/TCA
	SDHB	-0.079	-2.62	ETC/TCA
	NDUFS7	-0.101	-2.46	ETC/TCA
	NDUFS1	0.132	-2.31	ETC/TCA
	NDUFV2	-0.007	-2.1	ETC/TCA
	NDUFV1	0.109	-1.93	ETC/TCA
	UQCRFS1	-0.065	-1.66	ETC/TCA
	ETFDH	0.4	-1.2	ETC/TCA
	SDHA	-0.166	-1.14	ETC/TCA
	ACO2	0.395	-0.83	ETC/TCA
	CISD1	-0.066	-0.31	ETC/TCA
	FECH	0.171	-2.61	Heme
	RSAD1	0.524	-0.11	Heme
	CISD3	0.285	-1.87	Iron metabolism
	ACO1	0.402	0.76	Iron metabolism
	LIAS	-0.015	-2.3	Lipoylation
	KIF4A	-0.913	-1.7	Mitosis
	REXO5	0.194	-2.22	Others
	CDK5RAP3	0.409	0.02	Others
	FDX1	0.102	-2.41	Lipoylation
	PPAT	-0.526	-2.04	Others
	XDH	0.706	1.56	Others
	GLRX2	0.198	0.31	Others
	ELP3	0.16	-0.6	Others
	CPSF4	0.115	-0.39	Others
	DPH1	0.543	-0.51	Others
	DPH2	0.143	-0.48	Others
	ABCE1	-0.426	-0.46	Others
	CDK5RAP1	0.103	-1.84	tRNA
	CDKAL1	0.614	-0.56	tRNA
	TYW1	0.273	-0.4	tRNA
	CDK5RAP2	-0.215	-0.39	tRNA
	CTU1	0.003	0.09	tRNA
	Fig. S3D.
	Rank	Log2 [FC]	Protein	Class
	1	-4.76	FDX2	Core
	2	-1.35	GLRX5	Core
	3	-1.3	ISCA1	Late
	4	-0.87	NFU1	Late
	5	-0.61	NUBPL	Late
	6	-0.55	ISCA2	Late
	7	-0.42	CIAO3	CIA
	8	-0.28	IBA57	Late
	9	-0.24	HSCB	Unknown
	10	-0.15	GRPEL1	Core
	11	-0.07	NFS1	Core
	12	-0.07	FXN	Core
	13	-0.06	LYRM4	Unknown
	14	-0.04	BOLA3	Late
	15	0	HSPA9	Core
	16	0.18	CIAPIN1	CIA
	17	0.19	ISCU	Core
	18	0.54	GRPEL2	Core
	19	1.38	FDXR	Core
	Fig. S3E, Succinate				Fig. S3E, Fumarate
	+ Doxy	wo Doxy			+ Doxy	wo Doxy
	1.2	2.1			0.58	0.42
	1.2	1.9			0.51	0.4
	1.3	1.5			0.76	0.29
	1.2	1.4			0.73	0.41
	p = 0.0242				p = 0.0075
	Fig. S3F. MitoFerro Green
	+ Doxy	wo Doxy
	291	369
	289	374
	234	312
	262	378
	256	348
	288	405
	257	389
	313	416
	p < 0.0001
	Fig. S3H. MitoSOX Red
	+ Doxy	wo Doxy
	29	34
	31	37
	28	36
	27	37
	29	37
	31	39
	30	34
	32	41
	p < 0.0001
[truncated: 5,000 more columns]

## Sheet: Fig. S4
	Fig. S4A. ES2, Cumulative cell number (au)
	Days	Scramble #1	Scramble #2	FDX2 #1	FDX2 #2	Mock
	0	1	1	1	1	1
	1	4	4	4	4	4
	2	5	5	5	5	5
	3	7.5	7.5	7.5	7.5	9
	4	15	15	15	15	1.5
	5	38.25	38.25	38.25	38.25	0.15
	6	108	108	81	67.5
	7	162	162	108	108
	8	432.99	432	128.25	128.25
	9	811.86	648	202.5	202.5
	10	1623.72	1458	364.5	364.5
	Fig. S4B. WB
	Fig. S4C. Rel cell number (vs CTRL)
	TP53WT	TP53KO
	0.09	0.904
	0.111	0.996
	0.175	0.928
	p < 0.0001
	Fig. S4D. WB
	Fig. S4E. JESS, WB
	Fig. S4F. Confluence (%)
	days	+ Doxy		wo Doxy
		Mean	SD	Mean	SD
	3	6.96024	0.566514	6.86099	0.884923
	3.2	12.547	1.12525	13.2239	2.40983
	3.7	16.4729	1.60633	19.7449	3.6435
	4.2	18.451	1.90596	25.4362	4.29402
	4.7	18.7067	2.41016	36.6794	5.87235
	5	18.9294	2.73625	43.135	7.13432
	5.2	19.2827	2.391	50.3395	7.56981
	5.7	17.7465	2.31962	71.1363	6.68215
	6.2	16.7201	2.02388	87.3236	3.29301
	6.7	15.9828	2.28273	97.9476	1.45424
	7.2	13.9224	1.87878	99.6442	0.295644
	7.7	12.8346	2.04086	99.9602	0.0473521
	8.2	12.099	1.67881	99.9791	0.0257724
	8.7	10.9125	1.41473	99.9969	0.00529728
	9.2	8.85417	1.1535	99.638	0.147356
	Fig. S4G.
	Parental
		+ Doxy				wo Doxy				P-value
	GDF15	0.492683	0.383364	-0.321349	-0.610629	-0.0483359	-0.0729893	-0.0853581	-0.0393983	0.865
	IGFBP1	0.374678	0.276149	-0.285701	-0.400223	0.0621035	0.124714	-0.169361	-0.166676	0.891
	CXCL16	0.426803	0.218339	-0.33397	-0.441568	-0.138664	0.0607621	0.0455418	-0.0302898	0.9468
	IL1B	0.527891	0.00837512	-0.412677	-0.517357	0.0623052	0.197809	-0.0207609	-0.111417	0.6178
	SERPINE1	0.27658	0.105388	-0.50385	-0.60549	0.0250536	0.0958195	0.281019	0.0692666	0.2349
	IL6	0.072658	-0.00491619	-0.341262	-0.35965	0.172417	0.0419134	0.206122	0.101703	0.0511
	IL1A	-0.207614	1.25554	-0.301473	-1.19964	0.0723919	-0.627071	0.540687	-1.53096	0.6998
	CCL20	0.155989	0.11817	-0.293611	-0.463396	0.200951	0.0399221	0.168829	-0.0624089	0.2586
	IL18	0.151388	0.184486	-0.448631	-0.595065	0.257167	-0.0443929	0.153368	0.112644	0.2048
	FDX2-iKO TP53WT
		+ Doxy				wo Doxy				P-value
	GDF15	-5.53644	-5.49502	-5.6271	-5.73203	0.48181	1.55226	1.08388	0.554085	<0.0001
	IGFBP1	-3.36834	-3.65212	-3.65633	-3.37545	0.591042	1.4139	1.06035	0.476757	<0.0001
	CXCL16	-1.89357	-1.85246	-1.8377	-1.79186	0.563608	1.1505	0.842355	0.479785	<0.0001
	IL1B	-1.88086	-1.45773	-1.96884	-1.92445	0.501972	1.11418	1.03758	0.277221	<0.0001
	SERPINE1	-0.636787	-1.27746	-0.855383	-0.6672	0.383096	0.937721	0.721365	-0.162442	0.0032
	IL6	-1.05437	-1.36318	-1.0346	-1.17657	0.344807	1.12087	0.677191	0.208421	0.0002
	IL1A	-2.97401	-3.98999	-3.22947	-1.07548	0.610362	1.0997	0.998517	0.642448	0.0012
	CCL20	-0.787042	-1.16633	-1.09337	-0.990145	0.331293	0.980272	0.686986	0.21652	0.0002
	IL18	-1.14963	-1.19783	-0.956993	-1.01314	0.362164	1.05103	0.667234	0.210813	0.0001
	FDX2-iKO TP53KO
		+ Doxy				wo Doxy				P-value
	GDF15	-9.10508	-5.11202	-3.80642	-4.1376	0.911472	0.892574	0.986724	1.08532	0.0018
	IGFBP1	-3.8243	-2.65845	-2.65518	-2.19091	0.635597	0.843478	1.21993	0.779002	<0.0001
	CXCL16	-2.51859	-1.82282	-1.36012	-1.021	0.715976	0.883747	0.566887	0.758229	0.0003
	IL1B	-2.03727	-1.18735	-1.04733	-0.821827	0.506833	0.802204	0.541374	0.720393	0.0004
	SERPINE1	-1.83191	-0.523821	-0.166667	-0.254237	0.00074622	0.40714	0.766968	0.340266	0.0424
	IL6	-2.67339	-1.52365	-1.29889	-0.657223	0.103477	0.878916	1.08142	0.511398	0.0036
	IL1A	-0.990839	-1.32282	-2.06399	-3.21428	1.5708	0.477904	0.111101	0.385918	0.005
	CCL20	-1.23644	-0.297157	0.165546	0.29283	-0.102771	0.0503527	0.438047	0.12904	0.3159
	IL18	-1.81115	-0.981709	-0.480913	-0.217084	0.272515	0.515167	0.817205	0.301903	0.011
	Fig. S4H. WB

## Sheet: Fig. S5
	Fig. S5A.
	TP53-WT														TP53-KO
	Rel cell number (%)														Rel cell number (%)
	0			0.1			0.3			1			ML-162 (uM)		0			0.1			0.3			1			ML-162 (uM)
	0	1	100.657	0	1	109.419	0	1	104.6	0	1	95.9474			0	1	106.019	0	1	87.0237	0	1	98.3987	0	1	85.8089
		2	99.3428		2	96.3855		2	97.1522		2	86.8565				2	89.4533		2	88.9012		2	96.3004		2	80.9498
		3	101.752		3	98.9047		3	101.424		3	90.2519				3	99.0613		3	95.3065		3	90.0055		3	92.9873
		4	98.2475		4	96.7141		4	111.391		4	92.552				4	105.467		4	93.7604		4	86.582		4	83.2689
		Ave	100		Ave	100.356		Ave	103.642		Ave	91.402				Ave	100		Ave	91.2479		Ave	92.8216		Ave	85.7537
	3	1	93.5378	3	1	93.5378	3	1	89.3757	3	1	69.5509			3	1	92.5456	3	1	85.8089	3	1	89.5638	3	1	77.3054
		2	99.7809		2	103.395		2	99.4524		2	80.9419				2	89.2325		2	77.3054		2	81.3915		2	76.4219
		3	92.552		3	99.0142		3	91.1281		3	89.0471				3	87.6864		3	88.9012		3	88.5699		3	71.6731
		4	100.11		4	107.777		4	103.834		4	85.6517				4	93.8708		4	78.9619		4	80.8393		4	65.9304
		Ave	96.4951		Ave	100.931		Ave	95.9474		Ave	81.2979				Ave	90.8338		Ave	82.7443		Ave	85.0911		Ave	72.8327
	10	1	98.3571	10	1	86.3089	10	1	79.6276	10	1	47.6451			10	1	86.582	10	1	77.7471	10	1	57.979	10	1	35.0083
		2	103.286		2	94.3045		2	70.4272		2	40.8543				2	94.8647		2	80.1767		2	55.439		2	29.1552
		3	92.7711		3	98.7952		3	80.0657		3	51.5882				3	91.9934		3	88.349		3	55.7703		3	34.1248
		4	95.0712		4	94.5235		4	84.3373		4	53.2311				4	93.7604		4	84.4837		4	61.2921		4	33.9039
		Ave	97.3713		Ave	93.483		Ave	78.6145		Ave	48.3297				Ave	91.8001		Ave	82.6891		Ave	57.6201		Ave	33.048
	30	1	104.162	30	1	103.724	30	1	23.1106	30	1	5.14786			30	1	91.3308	30	1	87.1342	30	1	12.921	30	1	5.30094
		2	104.381		2	90.7996		2	17.3056		2	3.3954				2	111.761		2	89.4533		2	17.1176		2	7.50966
		3	115.334		3	94.8521		3	23.6583		3	16.977				3	101.933		3	69.9061		3	14.0254		3	6.51574
		4	105.038		4	71.3034		4	13.3625		4	13.5816				4	98.73		4	66.3722		4	20.9829		4	7.84097
		Ave	107.229		Ave	90.1698		Ave	19.3593		Ave	9.77547				Ave	100.939		Ave	78.2165		Ave	16.2617		Ave	6.79183
	iFSP1 (uM)														iFSP1 (uM)
